# Supplementary material for: Friction and Wear Performances and Mechanisms of Graphite/Copper Composites Under Electrical Contact in Marine Environments
Source: Materials (Basel). 2025 Mar 28;18(7):1516. doi: 10.3390/ma18071516 (PMC11990517; doi:10.3390/ma18071516)
Supplement: Supplementary file 1 [file materials-18-01516-s001.zip]

Archive with 1 entries (1 files):
- materials-3463822-supplementary.pdf
